# Supplementary material for: ESAP plus: a web-based server for EST-SSR marker development
Source: BMC Genomics. 2016 Dec 22;17(Suppl 13):1035. doi: 10.1186/s12864-016-3328-4 (PMC5260030; doi:10.1186/s12864-016-3328-4)
Supplement: Supplementary file 1 — Supplementary materials. Lists of in-house Shell script in ESAP Plus. Nine in-house Shell scripts including: (1) est1_formatting.sh, (2) est2_length_N.sh, (3) est3_vector.sh, (4) est4_lowcom.sh, (5) est5_est_clustering_cdhitest.sh, (6) est5_est_clustering_tgicl.sh, (7) est6_ssr_misa.sh, (8) est6_ssr_repeatmasker.sh, and (9) est7_primer.sh. Format: The above shell scripts were compressed in one zip file. (ZIP 10 kb) [file 12864_2016_3328_MOESM1_ESM.zip]

Archive with 9 entries (9 files):
- Addtional_file1_est1_format.sh.txt
- Addtional_file1_est2_length_n.sh.txt
- Addtional_file1_est3_vector.sh.txt
- Addtional_file1_est4_lowcom.sh.txt
- Addtional_file1_est5_clustering_cdhitest.sh.txt
- Addtional_file1_est5_clustering_tgicl.sh.txt
- Addtional_file1_est6_ssr_misa.sh.txt
- Addtional_file1_est6_ssr_repeatmasker.sh.txt
- Addtional_file1_est7_primer.sh.txt
