# Supplementary material for: ESAP plus: a web-based server for EST-SSR marker development
Source: BMC Genomics. 2016 Dec 22;17(Suppl 13):1035. doi: 10.1186/s12864-016-3328-4 (PMC5260030; doi:10.1186/s12864-016-3328-4)
Supplement: Supplementary file 1 — Supplementary materials. Lists of in-house Shell script in ESAP Plus. Nine in-house Shell scripts including: (1) est1_formatting.sh, (2) est2_length_N.sh, (3) est3_vector.sh, (4) est4_lowcom.sh, (5) est5_est_clustering_cdhitest.sh, (6) est5_est_clustering_tgicl.sh, (7) est6_ssr_misa.sh, (8) est6_ssr_repeatmasker.sh, and (9) est7_primer.sh. Format: The above shell scripts were compressed in one zip file. (ZIP 10 kb) [file 12864_2016_3328_MOESM1_ESM.zip › Addtional_file1_est1_format.sh.txt]

#!/bin/bash
##___________________________________________________________________________________
##
## Program name: est1_format.sh
## Release date: 3/08/2013 03:26 AM (version 1.1)
## Department of Biology,Faculty of Science, Khon Kaen University
## Author: Piyarat Ponyared
##___________________________________________________________________________________
## DESCRIPTION:  Automated EST analysis pipeline
## 		 This script is used to do change EST format from Multi-FASTA 
##		 to Sigle-FASTA format
## 
## usage:	./est1_format.sh <parameter>
##___________________________________________________________________________________
## 
#$1= input
#$2= Path
source /usr/local/pipeline/bin/estpipe.conf
cd $2
echo "================================================================"
echo "=========================Formatting============================="
echo "================================================================"
# Extract EST raw data from Multi-FASTA to Sigle-FASTA
$PIPEBIN/xtract_fasta/xtract.pl $1
#
mv $1_ex_result $PIPEBIN/length_n/
# 
# 
echo "================================================================"
echo "==================Formatting finish============================="
echo "================================================================"
