# Supplementary material for: ESAP plus: a web-based server for EST-SSR marker development
Source: BMC Genomics. 2016 Dec 22;17(Suppl 13):1035. doi: 10.1186/s12864-016-3328-4 (PMC5260030; doi:10.1186/s12864-016-3328-4)
Supplement: Supplementary file 1 — Supplementary materials. Lists of in-house Shell script in ESAP Plus. Nine in-house Shell scripts including: (1) est1_formatting.sh, (2) est2_length_N.sh, (3) est3_vector.sh, (4) est4_lowcom.sh, (5) est5_est_clustering_cdhitest.sh, (6) est5_est_clustering_tgicl.sh, (7) est6_ssr_misa.sh, (8) est6_ssr_repeatmasker.sh, and (9) est7_primer.sh. Format: The above shell scripts were compressed in one zip file. (ZIP 10 kb) [file 12864_2016_3328_MOESM1_ESM.zip › Addtional_file1_est2_length_n.sh.txt]

#!/bin/bash
##___________________________________________________________________________________
##
## Program name: est2_length_n.sh
## Release date: 3/08/2013 03:30 AM (version 1.0)
## Department of Biology,Faculty of Science, Khon Kaen University
## Author: Piyarat Ponyared
##___________________________________________________________________________________
## DESCRIPTION:  Automated EST analysis pipeline
## 		 This step is used to detect length and unknown nucleotide of EST
## 
## usage:  	./est2_length_n.sh <parameter>
##___________________________________________________________________________________
## 
#
source /usr/local/pipeline/bin/estpipe.conf
#cd $2

echo "================================================================"
echo "=========================Length&N detection====================="
echo "================================================================"
# 
cur_dir=$2
tmp_dir=$cur_dir"tmp"
# Create tmp directory to collect output
mkdir -p $tmp_dir
mkdir -p $tmp_dir/tmpRepeat
mkdir -p $tmp_dir/tmpclean
#
cd $PIPEBIN/length_n/
#
# Run Length_N.pl to detect length and unknown nucleotide of EST
#
./length_N1.pl $1_ex_result 
# 
# Output of Length_N.pl are generate into two directory
# 	XXX_ex_result_results/ *
# 	XXX_rawdata_ex_result_results_unused
# ESTs which length > 100 bp and N<5% are merge into single-FASTA format
#

#merge file
#cat ./$1_ex_result_results/fasta/*.txt > ../rename/$1_ln.txt
find ./$1_ex_result_results/fasta/ -name *.txt -print0 | xargs -0 -I file cat file > ../rename/$1_ln.txt
#merge *.txt in argv[0] to argv[1]
#$PIPEBIN/mergefile.pl $PIPEBIN/length_n/$1_ex_result_results/fasta $PIPEBIN/rename/$1_ln.txt

# move XXX_rawdata output to tmp directory
mv $1_ex_result $tmp_dir
mv $1_ex_result_results_unused $tmp_dir
mv $1_ex_result_results $tmp_dir
#
# Rename accession number of EST header from .1 to .2
#
cd $PIPEBIN/rename
# create rename_temp dir to collect output
mkdir $1_rename_tmp
./change_est_1to2.pl $1_ln.txt $1_rename_tmp 
rm $1_ln.txt
cd $1_rename_tmp
mv $1_ln.txt $tmp_dir/tmpclean/
cd ..
#rm -r $1_rename_tmp
#
echo "================================================================"
echo "==================Length&N detection finish====================="
echo "================================================================"
