# Supplementary material for: ESAP plus: a web-based server for EST-SSR marker development
Source: BMC Genomics. 2016 Dec 22;17(Suppl 13):1035. doi: 10.1186/s12864-016-3328-4 (PMC5260030; doi:10.1186/s12864-016-3328-4)
Supplement: Supplementary file 1 — Supplementary materials. Lists of in-house Shell script in ESAP Plus. Nine in-house Shell scripts including: (1) est1_formatting.sh, (2) est2_length_N.sh, (3) est3_vector.sh, (4) est4_lowcom.sh, (5) est5_est_clustering_cdhitest.sh, (6) est5_est_clustering_tgicl.sh, (7) est6_ssr_misa.sh, (8) est6_ssr_repeatmasker.sh, and (9) est7_primer.sh. Format: The above shell scripts were compressed in one zip file. (ZIP 10 kb) [file 12864_2016_3328_MOESM1_ESM.zip › Addtional_file1_est3_vector.sh.txt]

#!/bin/bash
##___________________________________________________________________________________
##
## Program name: est3_vector.sh
## Release date: 3/08/2013 03:26 AM (version 1.0)
## Department of Biology,Faculty of Science, Khon Kaen University
## Author: Piyarat Ponyared
##___________________________________________________________________________________
## DESCRIPTION:  Automated EST analysis pipeline
## 		 This step is used to detect and remove vector contamination 
##		 in ESTs by SeqClean
## 
## usage:   	./est3_vector.sh <parameter>
##___________________________________________________________________________________
## 
# 
source /usr/local/pipeline/bin/estpipe.conf
#PIPEHOME='/home/usr/pipeline'
#PIPEBIN=$PIPEHOME"/bin"
export USER=ubuntu
#export PATH=$PATH:/usr/local/seqclean:/usr/local/seqclean/bin:/usr/local/RepeatMasker:/usr/local/bin/

echo "================================================================"
echo "========================Vector removal=========================="
echo "================================================================"
# 
# 
cd $2/tmp/tmpclean

/usr/local/seqclean/seqclean $1_ln.txt -v /usr/local/pipeline/bin/db/UniVec
#
#
# output file	.clean*
# 		.cln
# 		.log
#
#Move .clean to rename accession number of EST header from .1 to .2
#
mv $1_ln.txt.clean $PIPEBIN/rename
cd $PIPEBIN/rename/
./change_est_2to3.pl $1_ln.txt.clean $1_rename_tmp 
rm -r $1_ln.txt.clean
#move XXX_rawdata_ln.txt.clean to tmpRepeat
cd $1_rename_tmp
mv $1_ln.txt.clean $2/tmp/tmpRepeat/$1.clean.txt
# 
echo "================================================================"
echo "=================Vector removal finish=========================="
echo "================================================================"
