# Supplementary material for: ESAP plus: a web-based server for EST-SSR marker development
Source: BMC Genomics. 2016 Dec 22;17(Suppl 13):1035. doi: 10.1186/s12864-016-3328-4 (PMC5260030; doi:10.1186/s12864-016-3328-4)
Supplement: Supplementary file 1 — Supplementary materials. Lists of in-house Shell script in ESAP Plus. Nine in-house Shell scripts including: (1) est1_formatting.sh, (2) est2_length_N.sh, (3) est3_vector.sh, (4) est4_lowcom.sh, (5) est5_est_clustering_cdhitest.sh, (6) est5_est_clustering_tgicl.sh, (7) est6_ssr_misa.sh, (8) est6_ssr_repeatmasker.sh, and (9) est7_primer.sh. Format: The above shell scripts were compressed in one zip file. (ZIP 10 kb) [file 12864_2016_3328_MOESM1_ESM.zip › Addtional_file1_est4_lowcom.sh.txt]

#!/bin/bash
##___________________________________________________________________________________
##
## Program name: est4_lowcom.sh
## Release date: 3/08/2013 03:26 AM (version 1.0)
## Department of Biology,Faculty of Science, Khon Kaen University
## Author: Piyarat Ponyared
##___________________________________________________________________________________
## DESCRIPTION:  Automated EST analysis pipeline
## 		 This step is used to detect and mask low complexity region 
##		 in ESTs by RepeatMasker
## 
## usage:   	./est4_lowcom.sh <parameter>
##___________________________________________________________________________________
## 
# 
source /usr/local/pipeline/bin/estpipe.conf
source $2/param.conf

echo "================================================================"
echo "=========================Low complexity========================="
echo "================================================================"
# 
#
cd $2/tmp/tmpRepeat/
mkdir -p $2/tmp/step4_result
echo "...................................................."
echo "Please wait. This process may take very long time.  "
echo "...................................................."
#
export PATH=$PATH:/usr/local/RepeatMasker
#RepeatMasker $1.clean.txt -species saccharum -xsmall -a
if [[ -n $DNA_SOURCE ]] ; then DNA_SOURCE="-species "$DNA_SOURCE; fi
RepeatMasker $1.clean.txt $DNA_SOURCE $MASK_OPT $ALIGN_OPT
# output file	.cat 
# 		.masked*
# 		.tbl
# 		.out
#move to .masked to rename from .3 to .4
mv $1.clean.txt.masked $PIPEBIN/rename/$1.clean_masked.txt
cd $PIPEBIN/rename/
./change_est_3to4.pl $1.clean_masked.txt $1_rename_tmp
rm -r $1.clean_masked.txt
#move to rename_tmp dir
cd $1_rename_tmp

mv $1.clean_masked.txt $2/tmp/step4_result
# 
echo "================================================================"
echo "===================Low complexity finish========================"
echo "================================================================"
