# Supplementary material for: ESAP plus: a web-based server for EST-SSR marker development
Source: BMC Genomics. 2016 Dec 22;17(Suppl 13):1035. doi: 10.1186/s12864-016-3328-4 (PMC5260030; doi:10.1186/s12864-016-3328-4)
Supplement: Supplementary file 1 — Supplementary materials. Lists of in-house Shell script in ESAP Plus. Nine in-house Shell scripts including: (1) est1_formatting.sh, (2) est2_length_N.sh, (3) est3_vector.sh, (4) est4_lowcom.sh, (5) est5_est_clustering_cdhitest.sh, (6) est5_est_clustering_tgicl.sh, (7) est6_ssr_misa.sh, (8) est6_ssr_repeatmasker.sh, and (9) est7_primer.sh. Format: The above shell scripts were compressed in one zip file. (ZIP 10 kb) [file 12864_2016_3328_MOESM1_ESM.zip › Addtional_file1_est5_clustering_cdhitest.sh.txt]

#!/bin/bash
##___________________________________________________________________________________
##
## Program name: est5_clutering_cdhitest.sh
## Release date: 3/08/2013 05:26 AM (version 1.0)
## Department of Biology,Faculty of Science, Khon Kaen University
## Author: Piyarat Ponyared
##___________________________________________________________________________________
## DESCRIPTION:  Automated EST analysis pipeline
## 		 This step is used to EST clustering by cd-hit-est
## usage:     	./est5_clutering_cdhitest.sh <parameter>
##___________________________________________________________________________________
## 

source /usr/local/pipeline/bin/estpipe.conf
source $2/param.conf

echo "================== ESTclustering =================="

#create step5_result folder
mkdir -p $2/tmp/step5_result

chmod -R 777  $2/tmp/step5_result

#copy input from step4 to step5_result folder
cp $2tmp/step4_result/$1.clean_masked.txt $2tmp/step5_result

#go to directory
cd $2/tmp/step5_result


#export PATH=$PATH:/usr/local/bin/cd-hit-est
#/usr/local/bin/cd-hit-est -i $1.clean_masked.txt -o $1_cluster -c 0.95 > /home/usr/pipeline/usr/$3/$4/tmp/cluster_report.log
if [[ -n $CLUS_STEP ]] ; 
	then CLUS_STEP="-c "$CLUS_STEP; 
fi

cd-hit-est -i $1.clean_masked.txt -o $1_cluster $CLUS_STEP > $2/tmp/step5_result/tmpcluster_report.log

# output file	XXX_rawdata_cluster*
# 		XXX_rawdata_cluster.clstr
#
#move XXX_rawdata_cluster to rename from .4 to .5

mv $1_cluster $PIPEBIN/rename/
cd $PIPEBIN/rename/
./change_est_4to5.pl $1_cluster $1_rename_tmp
rm $1_cluster
cd $1_rename_tmp
mv $1_cluster $2/tmp/step5_result
# 

echo "=============== EST clustering finish ==============="
