# Supplementary material for: ESAP plus: a web-based server for EST-SSR marker development
Source: BMC Genomics. 2016 Dec 22;17(Suppl 13):1035. doi: 10.1186/s12864-016-3328-4 (PMC5260030; doi:10.1186/s12864-016-3328-4)
Supplement: Supplementary file 1 — Supplementary materials. Lists of in-house Shell script in ESAP Plus. Nine in-house Shell scripts including: (1) est1_formatting.sh, (2) est2_length_N.sh, (3) est3_vector.sh, (4) est4_lowcom.sh, (5) est5_est_clustering_cdhitest.sh, (6) est5_est_clustering_tgicl.sh, (7) est6_ssr_misa.sh, (8) est6_ssr_repeatmasker.sh, and (9) est7_primer.sh. Format: The above shell scripts were compressed in one zip file. (ZIP 10 kb) [file 12864_2016_3328_MOESM1_ESM.zip › Addtional_file1_est5_clustering_tgicl.sh.txt]

#!/bin/bash
##___________________________________________________________________________________
##
## Program name: est5_clutering_tgicl.sh
## Release date: 02/02/2015 11.11 PM (version 1.0)
## Department of Biology,Faculty of Science, Khon Kaen University
## Author: Piyarat Ponyared
##___________________________________________________________________________________
## DESCRIPTION:  Automated EST analysis pipeline
## 		 This step is used to EST clustering by TGICl
## usage:     	./est5_clustering_tgicl.sh <parameter>
##___________________________________________________________________________________
## 

source /usr/local/pipeline/bin/estpipe.conf
source $2/param.conf

##output: 
tgicl_result=$2"/tmp/step5_result"
mkdir -p $tgicl_result
chmod -R 777 $tgicl_result

cp $2/tmp/step4_result/$1.clean_masked.txt $tgicl_result

cd $tgicl_result

#export PERL5LIB=/home/usr/pipeline/bin/tgicl/perl-tgicl_2.1-1_all/usr/share/perl5:$PERL5LIB
tgicl -F $1.clean_masked.txt -p $CLUS_STEP

cat $tgicl_result/asm_1/singlets $tgicl_result/asm_1/contigs > $tgicl_result/$1_cluster

echo "=============== EST clustering finish ==============="
