# Supplementary material for: ESAP plus: a web-based server for EST-SSR marker development
Source: BMC Genomics. 2016 Dec 22;17(Suppl 13):1035. doi: 10.1186/s12864-016-3328-4 (PMC5260030; doi:10.1186/s12864-016-3328-4)
Supplement: Supplementary file 1 — Supplementary materials. Lists of in-house Shell script in ESAP Plus. Nine in-house Shell scripts including: (1) est1_formatting.sh, (2) est2_length_N.sh, (3) est3_vector.sh, (4) est4_lowcom.sh, (5) est5_est_clustering_cdhitest.sh, (6) est5_est_clustering_tgicl.sh, (7) est6_ssr_misa.sh, (8) est6_ssr_repeatmasker.sh, and (9) est7_primer.sh. Format: The above shell scripts were compressed in one zip file. (ZIP 10 kb) [file 12864_2016_3328_MOESM1_ESM.zip › Addtional_file1_est6_ssr_misa.sh.txt]

#!/bin/bash
##___________________________________________________________________________________
##
## Program name: est6_ssr_misa.sh
## Release date: 3/08/2013 05:30 AM (version 1.0)
## Department of Biology,Faculty of Science, Khon Kaen University
## Author: Piyarat Ponyared
##___________________________________________________________________________________
## DESCRIPTION:  Automated EST analysis pipeline
## 		 this step is used to identify SSR in ESTs
## 
## usage:   	./est6_ssr_misa.sh <parameter>
##___________________________________________________________________________________
##

source /usr/local/pipeline/bin/estpipe.conf

if [ "cdhitest" = "$5" -o "tgicl" = "$5" ]
then
	echo "=========== SSR identification using input from CD-HIT-EST ============"
	#create a misa_result folder for result
	step6_result=$2"/tmp/step6_result"
	mkdir -p $step6_result

	cd $2/tmp/step5_result
	cp $1_cluster $PIPEBIN/misa/$1_ssr
	cd $PIPEBIN/misa
	
	#old misa
	#./misa.pl $1_cluster
	#new misa
	./misa.pl $1_ssr $3 $4 $2/param.conf
	#
	# output file	.misa
	# 		.statistics
	#
	#move SSR result file to tmp
	mv $1_ssr.misa $step6_result
	mv $1_ssr.statistics $step6_result
	mv $1_ssr $step6_result
	
fi

echo "================================================================"
echo "=======================SSR Finish==============================="
echo "================================================================"
