# Supplementary material for: ESAP plus: a web-based server for EST-SSR marker development
Source: BMC Genomics. 2016 Dec 22;17(Suppl 13):1035. doi: 10.1186/s12864-016-3328-4 (PMC5260030; doi:10.1186/s12864-016-3328-4)
Supplement: Supplementary file 1 — Supplementary materials. Lists of in-house Shell script in ESAP Plus. Nine in-house Shell scripts including: (1) est1_formatting.sh, (2) est2_length_N.sh, (3) est3_vector.sh, (4) est4_lowcom.sh, (5) est5_est_clustering_cdhitest.sh, (6) est5_est_clustering_tgicl.sh, (7) est6_ssr_misa.sh, (8) est6_ssr_repeatmasker.sh, and (9) est7_primer.sh. Format: The above shell scripts were compressed in one zip file. (ZIP 10 kb) [file 12864_2016_3328_MOESM1_ESM.zip › Addtional_file1_est6_ssr_repeatmasker.sh.txt]

#!/bin/bash
##___________________________________________________________________________________
##
## Program name: est6_ssr_repeatmasker.sh
## Release date: 03/02/2015 06:50 AM (version 1.0)
## Department of Biology,Faculty of Science, Khon Kaen University
## Author: Piyarat Ponyared
##___________________________________________________________________________________
## DESCRIPTION:  Automated EST analysis pipeline
## 		 This step is used to detect and mask SSR 
##		 in ESTs by RepeatMasker
## 
## usage:   	 est6_ssr_repeatmasker.sh <parameter>
##___________________________________________________________________________________
## 

source /usr/local/pipeline/bin/estpipe.conf
source $2/param.conf

#create step6_result
step6_result=$2"/tmp/step6_result"	
mkdir -p $step6_result

if [ "cdhitest" = "$5" -o "tgicl" = "$5" ]
then	
	echo "...................................................."
	echo "SSR detection using input from CD-HIT-EST and TGICL"
	echo "...................................................."
	echo "Please wait. This process may take very long time.  "
	echo "...................................................."

	cp $2/tmp/step5_result/$1_cluster $step6_result/$1_ssr
	cd $step6_result
	
#	export PATH=$PATH:/usr/local/RepeatMasker
	#RepeatMasker $1.clean.txt -species saccharum -xsmall -a
	if [[ -n $DNA_SOURCE ]] ; then DNA_SOURCE="-species"$DNA_SOURCE; fi
	RepeatMasker $1_ssr

	php $PIPEBIN/ssr_detection2.php $1 $2

	# output file	.cat 
	# 		.masked*
	# 		.tbl
	# 		.out
	# 		filename_ssr_primer

fi
echo "=============== SSR detection finish =============="
