# Supplementary material for: ESAP plus: a web-based server for EST-SSR marker development
Source: BMC Genomics. 2016 Dec 22;17(Suppl 13):1035. doi: 10.1186/s12864-016-3328-4 (PMC5260030; doi:10.1186/s12864-016-3328-4)
Supplement: Supplementary file 1 — Supplementary materials. Lists of in-house Shell script in ESAP Plus. Nine in-house Shell scripts including: (1) est1_formatting.sh, (2) est2_length_N.sh, (3) est3_vector.sh, (4) est4_lowcom.sh, (5) est5_est_clustering_cdhitest.sh, (6) est5_est_clustering_tgicl.sh, (7) est6_ssr_misa.sh, (8) est6_ssr_repeatmasker.sh, and (9) est7_primer.sh. Format: The above shell scripts were compressed in one zip file. (ZIP 10 kb) [file 12864_2016_3328_MOESM1_ESM.zip › Addtional_file1_est7_primer.sh.txt]

#!/bin/bash
##___________________________________________________________________________________
##
## Program name: est7_primer.sh
## Release date: 2/08/2015 08:40 AM (version 1.0)
## Department of Biology,Faculty of Science, Khon Kaen University
## Author: Piyarat Ponyared
##___________________________________________________________________________________
## DESCRIPTION:  Automated EST analysis pipeline
## 		 this step is used to design SSR primer
## 
## usage:   	./est7_primer.sh <parameter>
##___________________________________________________________________________________
##

source /usr/local/pipeline/bin/estpipe.conf
cd $2
echo "================================================================"
echo "=======================SSR primer design========================"
echo "================================================================"

#create step7_result
step7_result=$2"/tmp/step7_result"	
mkdir -p $step7_result

# input : est.txt postfileconfig.txt
# output: postfile2.txt

################################
# output file	result.html
#		postfile2.txt
#


if [ "cdhitest" = "$5" -o "tgicl" = "$5" ]
then
	if [ "repeatmasker" = "$6" ]
	then
		cp $2/tmp/step6_result/$1_ssr_primer $step7_result/
		#cp $step7_result/$1_ssr_primer $PIPEBIN/batchprimer3/est.txt
		
		echo "+++ Primer from Repeatmasker +++"

	elif [ "misa" = "$6" ]
	then
		
		cp $2/tmp/step5_result/$1_cluster $step7_result/$1_ssr_primer
		#cp $step7_result/$1_ssr_primer $PIPEBIN/batchprimer3/est.txt
		
		echo "+++ Primer from misa +++"
	fi
fi

php $PIPEBIN/batchprimer3/inputdatash.php $PIPEBIN/batchprimer3/postfileconfig.txt $step7_result/$1_ssr_primer
#wget --post-file=$step7_result/$1_ssr_primer_post.txt -O result.html http://localhost/cgi-bin/batchprimer3/batchprimer3_results.cgi
			
#SERVER COMMAND
$PIPEBIN/primer3wrapper.sh $step7_result/$1_ssr_primer_post.txt > $step7_result/result.html

#move SSR result file to tmp
#mv result.html $step7_result/


chmod -R 777 $2
cd $2
cd ..
zip -r $4".zip" $4 

wget --post-data="name=FinishStep7&email=gbp_system&category=finish&message=Finish+project+$1" -O /home/ubuntu/mailresult.txt http://kku.ac.th/~home/mailbox/testmail2.php

echo "================================================================"
echo "=======================SSR Finish==============================="
echo "================================================================"
